# Supplementary material for: Star-Shaped Crosslinker for Multifunctional Shape Memory Polyurethane
Source: Polymers (Basel). 2020 Mar 26;12(4):740. doi: 10.3390/polym12040740 (PMC7240373; doi:10.3390/polym12040740)
Supplement: Supplementary file 1 [file polymers-12-00740-s001.zip]

Archive with 3 entries (2 files):
- Supplementary information/
- Supplementary information/Revised Supplementary Information.doc
- Supplementary information/Shape memory demo.avi
